# Supplementary material for: Clinical and genomic characterization of Klebsiella pneumoniae in a district hospital in Chengdu, China
Source: Front Microbiol. 2025 Nov 19;16:1700934. doi: 10.3389/fmicb.2025.1700934 (PMC12672463; doi:10.3389/fmicb.2025.1700934)
Supplement: Supplementary file 1 [file Table_1.xlsx]

## Sheet: Sheet1
Table S1 Genotypic profiles of antimicrobial resistance and virulence, and capsular types in clinical isolates of Klebsiella pneumoniae
Strain	Species	ST	AGly_acquired	Col_acquired	Fcyn_acquired	Flq_acquired	Flq_mutations	Gly_acquired	MLS_acquired	Phe_acquired	Rif_acquired	Sul_acquired	Tet_acquired	Tgc_acquired	Tmt_acquired	Bla_acquired	Bla_ESBL_acquired	Bla_Carb_acquired	Bla_chr	Omp_mutations	Yersiniabactin	Colibactin	Aerobactin	Salmochelin	RmpADC	rmpA2	K_type	O_type
K1	Klebsiella pneumoniae	ST776-1LV	aac(3)-IId^;aac(6')-Ib-cr.v2;aadA16*;strA.v1^;strB.v1	-	-	qnrS1	-	-	mphA	floR.v1	arr-3	sul1;sul1;sul1;sul2*	tet(A).v2	-	dfrA27	TEM-1D.v1^	CTX-M-15	-	SHV-11^	-	-	-	-	-	-	-	unknown (KL107)	O5
K10	Klebsiella pneumoniae	ST6094	-	-	-	-	-	-	-	-	-	-	-	-	-	-	-	-	SHV-119^	-	ybt 15; ICEKp11	-	iuc 1	iro 1	rmp 1; KpVP-1,-	rmpA2_8-60%	K62	O1ab
K11	Klebsiella pneumoniae	ST412	-	-	-	-	-	-	-	-	-	-	-	-	-	-	-	-	SHV-1	-	-	-	-	iro 1	rmp 1; KpVP-1	-	unknown (K57)	O3b
K12	Klebsiella pneumoniae	ST29	-	-	-	-	-	-	-	-	-	-	-	-	-	OXA-926	-	-	SHV-187	-	ybt 9; ICEKp3	-	iuc 1	iro 1	rmp 1; KpVP-1,-	rmpA2_8-60%	K62	O2a
K13	Klebsiella pneumoniae	ST234	-	-	-	-	-	-	-	-	-	-	-	-	-	-	-	-	SHV-27	-	-	-	-	-	-	-	unknown (KL122)	O1ab
K14	Klebsiella pneumoniae	ST2439-1LV	strA.v1^;strB.v1	-	-	qnrS1	-	-	-	floR.v1	-	sul2	tet(A).v2	-	-	LAP-2	-	-	SHV-38	-	-	-	iuc 3	-	-	-	K3	O1ab
K15	Klebsiella pneumoniae	ST875	-	-	-	-	-	-	-	-	-	-	-	-	-	TEM-135.v2	-	-	SHV-1^	-	-	-	iuc 1	iro 1	rmp 1; KpVP-1,-	rmpA2_8-60%	K25	unknown (O1/O2v1)
K151	Klebsiella pneumoniae	ST268	-	-	-	-	-	-	-	-	-	-	-	-	-	-	-	-	SHV-11^	-	ybt 0; ICEKp10	clb 3	iuc 1	iro 1	rmp 1; KpVP-1,-	rmpA2_8*	K20	O2a
K153	Klebsiella pneumoniae	ST876	aadA2;aadA2;ant(2'')-Ia;strA.v1^;strB.v1	-	-	qnrA1^	-	-	-	catA1*	-	sul1	tet(A).v1*	-	dfrA16.v2	-	-	-	SHV-11^	-	-	-	-	-	-	-	unknown (KL107)	unknown (OL102)
K154	Klebsiella pneumoniae	ST700	-	-	-	qnrS1	-	-	-	-	-	sul1	tet(A).v1	-	dfrA1.v1	LAP-2	-	-	SHV-1^	-	ybt 2; ICEKp1	-	iuc 3	iro 3 (truncated)	rmp 3; ICEKp1	-	K1	O1ab
K155	Klebsiella pneumoniae	ST25	aadA*;strA.v1^;strB.v1	-	-	qnrS1*	-	-	-	cmlA5;floR.v1	arr-2	sul2	tet(A).v2	-	dfrA14.v2*	LAP-2;OXA-10	-	-	SHV-11^	-	ybt 2; ICEKp1	-	iuc 3	iro 3 (truncated)	rmp 3; ICEKp1	-	K2	O1ab
K156	Klebsiella pneumoniae	ST218	-	-	-	-	-	-	-	-	-	-	-	-	-	-	-	-	SHV-1^	-	ybt 9; ICEKp3	-	iuc 1	iro 1	rmp 1; KpVP-1,-	rmpA2_5-54%	K57	O2afg
K157	Klebsiella pneumoniae	ST37	-	-	-	-	-	-	-	-	-	-	-	-	-	-	-	-	SHV-11^	-	-	-	-	-	-	-	K38	O3b
K158	Klebsiella pneumoniae	ST6839	aac(3)-IId^;aac(6')-Ib-cr.v2;aadA16*;aph3-Ia.v1;strA.v1^;strB.v1	-	-	-	GyrA-83L;GyrA-87N;ParC-80I	-	mphA	floR.v1	arr-3	sul1;sul2*	tet(A).v2	-	dfrA27	TEM-1D.v1^	CTX-M-3	-	SHV-1^	OmpK35-18%	-	-	-	-	-	-	K25	O5
K159	Klebsiella variicola subsp. variicola	ST1056-1LV	-	-	-	-	-	-	-	-	-	-	-	-	-	-	-	-	LEN-8	-	-	-	-	-	-	-	K49	O3/O3a
K16	Klebsiella variicola subsp. variicola	ST1915-4LV	-	-	-	-	-	-	-	-	-	-	-	-	-	TEM-240	-	-	LEN-12	-	-	-	-	-	-	-	K43	unknown (O3/O3a)
K160	Klebsiella pneumoniae	ST3355-2LV	-	-	-	-	-	-	-	-	-	-	-	-	-	-	-	-	SHV-1	OmpK35-0%	ybt 9; ICEKp3	-	-	iro 2	rmp 2; KpVP-2	-	K20	O2a
K161	Klebsiella pneumoniae	ST23	aac(3)-IId^;aadA2^	-	-	-	-	-	-	floR.v1	-	sul1;sul2	tet(A).v1	-	dfrA12	-	-	-	SHV-11^	-	ybt 1; ICEKp10 (truncated)	clb 2	iuc 1	iro 1	rmp 1; KpVP-1,-	rmpA2_6*-47%	K1	O1ab
K162	Klebsiella pneumoniae	ST876	strA.v1^;strB.v1	-	-	qnrS1	-	-	-	-	-	sul2	tet(A).v1;tet(A).v1;tet(A).v1	-	dfrA14.v2*	LAP-2	CTX-M-27	-	SHV-11^	-	-	-	-	-	-	-	unknown (KL107)	unknown (OL102)
K163	Klebsiella pneumoniae	ST29	strA.v1^;strB.v1	-	-	qnrS1	-	-	-	floR.v1*	-	sul2	tet(A).v1	-	dfrA14.v2*	LAP-2	CTX-M-55	-	SHV-187	-	ybt 14; ICEKp5	-	iuc 3	-	-	-	K54	O1ab
K164	Klebsiella pneumoniae	ST6839	aac(3)-IId^;aac(6')-Ib-cr.v2;aadA16*;aph3-Ia.v1;strA.v1^;strB.v1	-	-	-	GyrA-83L;GyrA-87N;ParC-80I	-	mphA	floR.v1	arr-3	sul1;sul2*	tet(A).v2	-	dfrA27	TEM-1D.v1^	CTX-M-3	-	SHV-1^	OmpK35-18%	-	-	-	-	-	-	unknown (K25)	O5
K165	Klebsiella pneumoniae	ST461	-	-	-	-	-	-	-	-	-	-	-	-	-	-	-	-	SHV-1^	-	-	-	-	-	-	-	unknown (K51)	O1ab
K166	Klebsiella pneumoniae	ST412	-	-	-	-	-	-	-	-	-	-	-	-	-	-	-	-	SHV-1	-	-	-	iuc 1	iro 1	rmp 1; KpVP-1 (truncated),-	rmpA2_8*	K57	O3b
K167	Klebsiella pneumoniae	ST806	-	-	-	-	-	-	-	-	-	-	-	-	-	-	-	-	SHV-1	-	-	-	iuc 1	iro 1	rmp 1; KpVP-1,-	rmpA2_8-60%	unknown (KL108)	O1ab
K168	Klebsiella quasipneumoniae subsp. similipneumoniae	ST2059	strA.v1*;strB.v1*	-	-	qnrS1	-	-	-	catII.2*	-	sul2	-	-	-	-	CTX-M-15	-	OKP-B-2	-	-	-	-	-	-	-	unknown (K1)	O5
K169	Klebsiella pneumoniae	ST23	-	-	-	-	-	-	-	-	-	-	-	-	-	-	-	-	SHV-11^	-	ybt 1; ICEKp10	clb 2	iuc 1	iro 1	rmp 1; KpVP-1,-	rmpA2_6*-55%	K1	O1ab
K17	Klebsiella pneumoniae	ST875	-	-	-	-	-	-	-	-	-	-	-	-	-	TEM-135.v2	-	-	SHV-1^	-	-	-	iuc 1	iro 1	rmp 1; KpVP-1,-	rmpA2_8-60%	K25	O1ab
K171	Klebsiella pneumoniae	ST37	-	-	-	-	-	-	-	-	-	-	-	-	-	-	-	-	SHV-11^	-	-	-	-	-	-	-	unknown (K14)	unknown (O3b)
K172	Klebsiella variicola subsp. variicola	ST1453-1LV	-	-	-	-	-	-	-	-	-	-	-	-	-	-	-	-	LEN-16	-	-	-	-	-	-	-	unknown (KL107)	O5
K173	Klebsiella pneumoniae	ST412	-	-	-	-	-	-	-	-	-	-	-	-	-	-	-	-	SHV-1	-	-	-	iuc 1	iro 1	rmp 1; KpVP-1,-	rmpA2_8*	unknown (K57)	O3b
K174	Klebsiella pneumoniae	ST375	-	-	-	-	-	-	-	-	-	-	-	-	-	-	-	-	SHV-1^	-	-	-	iuc 1	iro 1	rmp 1; KpVP-1,-	rmpA2_3-47%	K2	O1ab
K175	Klebsiella pneumoniae	ST23	-	-	-	-	-	-	-	-	-	-	-	-	-	-	-	-	SHV-11^	-	ybt 1; ICEKp10	clb 2	iuc 1	iro 1	rmp 1; KpVP-1	-	K1	O1ab
K176	Klebsiella pneumoniae	ST17	aadA*;strA.v1^;strB.v1	-	-	qnrS1	-	-	-	cmlA5*;floR.v1*	arr-2	sul2	tet(A).v2	-	dfrA14.v2*	LAP-2;OXA-10	-	-	SHV-11^	-	ybt 2; ICEKp1	-	iuc 3	iro 3 (truncated)	rmp 3; ICEKp1 (incomplete)	-	unknown (K25)	O5
K177	Klebsiella pneumoniae	ST375	-	-	-	-	-	-	-	-	-	-	-	-	-	-	-	-	SHV-1^	-	-	-	iuc 1	iro 1	rmp 1; KpVP-1,-	rmpA2_5-54%	K2	O1ab
K178	Klebsiella pneumoniae	ST611	-	-	-	-	-	-	-	-	-	-	-	-	-	-	-	-	SHV-27	-	ybt 4; plasmid	-	-	iro 1	rmp 1; KpVP-1	-	K2	unknown (O3b)
K18	Klebsiella pneumoniae	ST1823	-	-	-	-	-	-	-	-	-	-	-	-	-	-	-	-	SHV-194*	-	-	-	-	-	-	-	unknown (KL113)	O1ab
K2	Klebsiella pneumoniae	ST5241	aac(6')-Ib-cr.v2;aadA16*	-	-	-	-	-	mphA	floR.v1*	arr-3	sul1	tet(A).v1	-	dfrA27	-	CTX-M-27	-	SHV-1	-	-	-	-	-	-	-	unknown (KL107)	O5
K20	Klebsiella pneumoniae	ST65	-	-	-	-	-	-	-	-	-	-	-	-	-	-	-	-	SHV-11^	-	ybt 17; ICEKp10	clb 3 (truncated)	iuc 1	iro 1	rmp 1; KpVP-1 (truncated),-	rmpA2_6-60%	K2	O1ab
K21	Klebsiella pneumoniae	ST268	-	-	-	-	-	-	-	-	-	-	-	-	-	-	-	-	SHV-11^	-	ybt 0; ICEKp10	clb 3	iuc 1	iro 1	rmp 1; KpVP-1,-	rmpA2_8*	K20	O2a
K22	Klebsiella pneumoniae	ST111	-	-	-	-	-	-	-	-	-	-	-	-	-	-	-	-	SHV-11^	-	ybt 4; plasmid	-	-	iro 1	rmp 1; KpVP-1 (truncated)	-	K63	O1ab
K227	Klebsiella pneumoniae	ST1049	-	-	-	-	-	-	-	-	-	-	-	-	-	-	-	-	SHV-142^	-	ybt 14; ICEKp12	-	iuc 1	iro 1	rmp 1; KpVP-1,-	rmpA2_3*-0%	K5	O1ab
K228	Klebsiella pneumoniae	ST15	-	-	-	-	GyrA-83F;GyrA-87A;ParC-80I	-	-	-	-	-	-	-	-	-	-	-	SHV-28^	-	-	-	-	-	-	-	unknown (KL107)	unknown (O1/O2v1)
K229	Klebsiella pneumoniae	ST5214	strA.v1^;strB.v1	-	-	qnrS1	-	-	-	-	-	sul2*	tet(A).v1	-	-	-	-	-	SHV-1	-	ybt 2; ICEKp1	-	iuc 3	iro 3 (truncated)	rmp 3; ICEKp1 (truncated)	-	K1	O1ab
K23	Klebsiella pneumoniae	ST86	-	-	-	-	-	-	-	-	-	-	-	-	-	-	-	-	SHV-1^	-	ybt 9; ICEKp3,ybt 9; ICEKp3	-	-	iro 1	rmp 1; KpVP-1	-	K2	O1ab
K230	Klebsiella pneumoniae	ST876	aadA2;aadA2;ant(2'')-Ia;strA.v1^;strB.v1	mcr-9.1?	-	qnrA1^	-	-	-	catA1*	-	sul1	tet(A).v1*	-	dfrA16.v2	-	CTX-M-9	-	SHV-11^;SHV-11^	-	-	-	-	-	-	-	unknown (KL107)	unknown (OL102)
K231	Klebsiella pneumoniae	ST17	aac(6')-Ib-cr.v2;aadA16*;aph3-Ia.v1	-	-	qnrS1	-	-	mphA	floR.v1	arr-3	sul1	tet(A).v2	-	dfrA27	TEM-1D.v1^	CTX-M-3	-	SHV-11^	-	-	-	-	-	-	-	unknown (KL127)	unknown (O13)
K232	Klebsiella pneumoniae	ST25	-	-	-	-	-	-	-	-	-	-	-	-	-	-	-	-	SHV-11^	-	ybt 2; ICEKp1	-	iuc 3	iro 3 (truncated)	rmp 3; ICEKp1 (truncated)	-	K2	O1ab
K233	Klebsiella pneumoniae	ST23	-	-	-	-	-	-	-	-	-	-	-	-	-	-	-	-	SHV-11^	-	ybt 1; ICEKp10	clb 3	iuc 1	iro 1	rmp 1; KpVP-1,-	rmpA2_6-60%	K1	O1ab
K234	Klebsiella pneumoniae	ST25	-	-	-	-	-	-	-	-	-	-	-	-	-	-	-	-	SHV-11^	-	ybt 4; plasmid	-	-	iro 1	rmp 1; KpVP-1	-	K2	O1ab
K235	Klebsiella pneumoniae	ST889	-	-	-	-	-	-	-	-	-	-	-	-	-	-	-	-	SHV-108^	-	-	-	iuc 1	iro 1	rmp 1; KpVP-1	-	K54	O1ab
K236	Klebsiella pneumoniae	ST307	aac(3)-IIa.v1^;aac(6')-Ib-cr.v2;strA.v1^;strB.v1	-	-	qnrB1.v2^	GyrA-83I;ParC-80I	-	-	CatB4.v1	-	sul2	tet(A).v1	-	dfrA14.v2*	OXA-1;TEM-1D.v1^	CTX-M-15	NDM-5	SHV-28^	-	-	-	-	-	-	-	unknown (KL102)	O2afg
K238	Klebsiella pneumoniae	ST2159	-	-	-	-	-	-	-	-	-	-	-	-	-	-	-	-	SHV-28^	-	-	-	iuc 1	iro 1	rmp 1; KpVP-1 (incomplete),-	rmpA2_6*-0%	K1	O1ab
K239	Klebsiella pneumoniae	ST412	-	-	-	-	-	-	-	-	-	-	-	-	-	-	-	-	SHV-1	-	-	-	iuc 1	iro 1	rmp 1; KpVP-1,-	rmpA2_8*	unknown (K57)	O3b
K24	Klebsiella pneumoniae	ST86	-	-	-	-	-	-	-	-	-	-	-	-	-	-	-	-	SHV-1^	-	-	-	iuc 1	iro 1	rmp 1; KpVP-1,-	rmpA2_2*-47%	K2	O1ab
K25	Klebsiella pneumoniae	ST37	aac(3)-IId^	-	-	qnrS1	-	-	-	-	-	sul1	tet(A).v1	-	dfrA1.v1	LAP-2	CTX-M-14	-	SHV-11^	-	-	-	-	-	-	-	K15	O4
K27	Klebsiella pneumoniae	ST876	aadA2;aadA2;ant(2'')-Ia;strA.v1^;strB.v1	-	-	qnrA1^	-	-	-	catA1*	-	sul1	tet(A).v1*	-	dfrA16.v2	-	-	-	SHV-11^;SHV-11^	-	-	-	-	-	-	-	unknown (KL107)	unknown (OL102)
K28	Klebsiella pneumoniae	ST268	-	-	-	-	-	-	-	-	-	-	-	-	-	-	-	-	SHV-11^	-	ybt 0; ICEKp10	clb 3	-	iro 1	rmp 1; KpVP-1 (truncated)	-	K20	O2a
K29	Klebsiella pneumoniae	ST25	-	-	-	-	-	-	-	-	-	-	-	-	-	-	-	-	SHV-11^	-	ybt 4; plasmid (incomplete)	-	-	iro 1	rmp 1; KpVP-1	-	K2	O1ab
K3	Klebsiella pneumoniae	ST86	-	-	-	-	-	-	-	-	-	-	-	-	-	-	-	-	SHV-1^	-	-	-	iuc 1	iro 1	-	-	unknown (K5)	unknown (O3/O3a)
K30	Klebsiella pneumoniae	ST23	-	-	-	-	-	-	-	-	-	-	-	-	-	-	-	-	SHV-11^	-	ybt 1; ICEKp10	clb 2	iuc 1	iro 1	rmp 1; KpVP-1,-	rmpA2_5-54%	K1	O1ab
K31	Klebsiella pneumoniae	ST25	-	-	-	-	-	-	-	-	-	-	-	-	-	-	-	-	SHV-11^	-	ybt 2; ICEKp1 (truncated)	-	-	iro 3 (truncated)	rmp 3; ICEKp1	-	K2	O1ab
K32	Klebsiella variicola subsp. variicola	ST3950-1LV	-	-	-	-	-	-	-	-	-	-	-	-	-	-	-	-	LEN-16^	-	-	-	-	iro 1	rmp 1; KpVP-1	-	unknown (K16)	O5
K33	Klebsiella pneumoniae	ST3355-2LV	-	-	-	-	-	-	-	-	-	-	-	-	-	-	-	-	SHV-1	-	ybt 9; ICEKp3	-	-	-	-	-	K20	O2a
K34	Klebsiella pneumoniae	ST828	aadA*;strA.v1^;strB.v1	-	-	qnrS1	-	-	-	cmlA5;floR.v1	arr-2	sul2	tet(A).v2	-	dfrA14.v2*	LAP-2;OXA-10	-	-	SHV-11^	-	ybt 2; ICEKp1	-	iuc 3	iro 3 (truncated)	rmp 3; ICEKp1	-	K5	O1ab
K35	Klebsiella pneumoniae	ST4815	aac(6')-Ib-cr.v2;aadA16*	-	-	-	-	-	mphA;mphA	floR.v1	arr-3	sul1	tet(A).v2	-	dfrA27	-	CTX-M-24	-	SHV-1^	OmpK35-88%	-	-	-	-	-	-	K30	unknown (O1/O2v1)
K36	Klebsiella pneumoniae	ST37	aac(3)-IId^	-	-	qnrS1	-	-	-	-	-	sul1	tet(A).v1	-	dfrA1.v1	LAP-2	CTX-M-14	-	SHV-11^	-	-	-	-	-	-	-	K15	O4
K37	Klebsiella pneumoniae	ST23	-	-	-	-	-	-	-	-	-	-	-	-	-	-	-	-	SHV-11^	-	ybt 2; ICEKp1 (truncated)	-	iuc 1	iro unknown,-,iro 3 (incomplete)	rmp 3; ICEKp1,rmp 1; KpVP-1,-,-	rmpA2_5-54%	K1	O1ab
K38	Klebsiella pneumoniae	ST37	-	-	-	-	-	-	-	-	-	-	-	-	-	-	-	-	SHV-11^	-	-	-	-	-	-	-	unknown (K7)	unknown (O3b)
K39	Klebsiella pneumoniae	ST268	-	-	-	-	-	-	-	-	-	-	-	-	-	-	-	-	SHV-11^	-	ybt 0; ICEKp10	clb 3	iuc 1	iro 1	rmp 1; KpVP-1,-	rmpA2_2*-47%	K20	O2a
K4	Klebsiella pneumoniae	ST828	-	-	-	-	-	-	-	-	-	-	-	-	-	-	-	-	SHV-11^	-	ybt 2; ICEKp1	-	iuc 3	iro 3 (truncated)	rmp 3; ICEKp1 (truncated)	-	K5	O1ab
K40	Klebsiella pneumoniae	ST37	aac(3)-IId^	-	-	qnrS1	-	-	-	-	-	sul1	tet(A).v1	-	dfrA1.v1	LAP-2	CTX-M-14	-	SHV-11^	-	-	-	-	-	-	-	unknown (KL107)	O4
K41	Klebsiella pneumoniae	ST3355	-	-	-	-	-	-	-	-	-	-	-	-	-	-	-	-	SHV-1	-	ybt 9; ICEKp3	-	iuc 2	iro 2	rmp 2; KpVP-2	-	K20	O2a
K42	Klebsiella pneumoniae	ST101-1LV	-	-	-	qnrS1	-	-	-	-	-	sul1	tet(A).v1	-	dfrA1.v1	LAP-2	CTX-M-14	-	SHV-1^	-	-	-	-	-	-	-	unknown (KL106)	O1ab
K43	Klebsiella variicola subsp. variicola	ST355	-	-	-	-	-	-	-	-	-	-	-	-	-	-	-	-	LEN-25	-	-	-	iuc 1 (truncated)	iro 1	rmp 1; KpVP-1,-	rmpA2_8-60%	unknown (K63)	unknown (O5)
K44	Klebsiella pneumoniae	ST45	-	-	-	-	-	-	-	-	-	-	-	-	-	-	-	-	SHV-1	-	-	-	iuc 1	iro 1	rmp 1; KpVP-1,-	rmpA2_8*-60%	K5	O3b
K45	Klebsiella pneumoniae	ST37	-	-	-	-	-	-	-	-	-	-	-	-	-	-	-	-	SHV-11^	-	ybt 15; ICEKp11	-	-	-	-	-	unknown (K14)	unknown (O3b)
K46	Klebsiella pneumoniae	ST86	-	-	-	-	-	-	-	-	-	-	-	-	-	-	-	-	SHV-1^	-	ybt 22; ICEKp12	-	iuc 1	iro 1	rmp 1; KpVP-1,-	rmpA2_4*-34%	K2	O1ab
K47	Klebsiella pneumoniae	ST29	-	-	-	-	-	-	-	-	-	-	-	-	-	-	-	-	SHV-187	-	ybt 9; ICEKp3	-	iuc 1	iro 1	rmp 1; KpVP-1,-	rmpA2_8-60%	K54	O1ab
K48	Klebsiella pneumoniae	ST23	-	-	-	-	-	-	-	-	-	-	-	-	-	-	-	-	SHV-11^	-	ybt 1; ICEKp10	clb 2	iuc 1	iro 1	rmp 1; KpVP-1,-	rmpA2_5-54%	K1	O1ab
K49	Klebsiella pneumoniae	ST268	-	-	-	-	-	-	-	-	-	-	-	-	-	-	-	-	SHV-11^	-	ybt 0; ICEKp10	clb 3	iuc 1	iro 1	rmp 1; KpVP-1,-	rmpA2_8*	K20	O2a
K5	Klebsiella variicola subsp. variicola	ST344-1LV	-	-	-	-	-	-	-	-	-	-	-	-	-	-	-	-	LEN-12*	-	-	-	-	-	-	-	unknown (K60)	unknown (O3/O3a)
K50	Klebsiella pneumoniae	ST147	aadA2^;aph3-Ia.v1^;strA.v1^;strB.v1*	-	-	qnrS1	GyrA-83I;ParC-80I	-	mphA	catII.2*;floR.v1*	-	sul1;sul2*	tet(A).v1*	-	dfrA12	TEM-1D.v1^	CTX-M-55	-	SHV-11^	-	-	-	-	-	-	-	K64	O2a
K51	Klebsiella pneumoniae	ST307	aac(3)-IIa.v1^;aac(6')-Ib-cr.v2;strA.v1^;strB.v1	-	-	-	GyrA-83I;ParC-80I	-	-	CatB4.v1	-	sul2	-	-	dfrA14.v2*	OXA-1;TEM-1D.v1^	CTX-M-15	NDM-5	SHV-28^	-	-	-	-	-	-	-	unknown (KL102)	O2afg
K52	Klebsiella pneumoniae	ST709	aac(3)-IId^;aadA*;aadA2^;aph3-Ia.v1^;strA.v1^;strB.v1	-	-	qnrS1	GyrA-83F;GyrA-87A;ParC-80I	-	mphA	catII.2*	-	sul1;sul2;sul2	tet(A).v1;tetM.v1*	-	dfrA12	LAP-2;TEM-1D.v1^	-	KPC-2	SHV-11^	OmpK35-88%	-	-	-	-	-	-	K9	O1ab
K53	Klebsiella pneumoniae	ST219	aadA2^;aph3-Ia.v1^;strA.v1*;strB.v1*	-	-	qnrS1	-	-	mphA	-	-	sul1;sul2	tet(A).v1	-	dfrA12	-	CTX-M-15	-	SHV-1^	-	-	-	-	-	-	-	unknown (KL114)	O1ab
K54	Klebsiella pneumoniae	ST36	-	-	-	-	-	-	-	-	-	-	-	-	-	-	-	-	SHV-11^	-	ybt 9; ICEKp3	clb 3	iuc 1	iro 1	rmp 1; KpVP-1	rmpA2_2-54%	K62	O2a
K55	Klebsiella variicola subsp. variicola	ST4551-1LV	-	-	-	-	-	-	-	-	-	-	-	-	-	-	-	-	LEN-2^	-	-	-	iuc 1	-	-	rmpA2_8-60%	unknown (KL107)	unknown (OL102)
K56	Klebsiella pneumoniae	ST375	-	-	-	-	-	-	-	-	-	-	-	-	-	-	-	-	SHV-1^	-	-	-	iuc 1	iro 1	rmp 1; KpVP-1 (truncated),-	rmpA2_3-47%	K2	O1ab
K57	Klebsiella pneumoniae	ST686	-	-	-	-	-	-	-	-	-	-	-	-	-	-	-	-	SHV-11^	-	ybt 14; ICEKp2 (truncated)	-	iuc 1	iro 1	rmp 1; KpVP-1,-	rmpA2_8-60%	K5	O1ab
K58	Klebsiella variicola subsp. variicola	ST5703	-	-	-	-	-	-	-	-	-	-	-	-	-	-	-	-	LEN-16	-	-	-	-	-	-	-	unknown (KL114)	unknown (O3/O3a)
K59	Klebsiella pneumoniae	ST412	-	-	-	-	-	-	-	-	-	-	-	-	-	-	-	-	SHV-11^	-	-	-	-	iro 1	rmp 1; KpVP-1 (truncated)	-	unknown (K57)	O3b
K6	Klebsiella pneumoniae	ST374	-	-	-	-	GyrA-83F	-	-	-	-	-	-	-	-	-	-	-	SHV-1^	-	ybt 10; ICEKp4	-	iuc 1	iro 1	rmp 1; KpVP-1,-	rmpA2_4*-47%	K2	O1ab
K60	Klebsiella pneumoniae	ST875	-	-	-	-	-	-	-	-	-	-	-	-	-	TEM-135.v2	-	-	SHV-1^	-	-	-	iuc 1	iro 1	rmp 1; KpVP-1,-	rmpA2_8-60%	K25	O1ab
K61	Klebsiella pneumoniae	ST1809	aac(3)-IId^;aac(6')-Ib-cr.v2;aadA16*;aph3-Ia.v1;strA.v1^;strB.v1	-	-	qnrS1	-	-	mphA	floR.v1	arr-3	sul1;sul2*	tet(A).v2	-	dfrA27	TEM-1D.v1^	CTX-M-3	-	SHV-108^	-	ybt 6; ICEKp5	-	-	-	-	-	unknown (KL107)	O2a
K62	Klebsiella pneumoniae	ST23	-	-	-	-	-	-	-	-	-	-	-	-	-	-	-	-	SHV-11^	-	-	-	iuc 1	iro 1	rmp 1; KpVP-1,-	rmpA2_5-54%	K1	O1ab
K64	Klebsiella pneumoniae	ST3511	strA.v1;strB.v1	-	-	-	-	-	-	-	-	-	-	-	-	-	-	-	SHV-32	-	-	-	-	-	-	-	unknown (KL107)	O13
K65	Klebsiella pneumoniae	ST323	-	-	-	-	-	-	-	-	-	-	-	-	-	-	-	-	SHV-1^;SHV-1^	-	-	-	-	-	-	-	unknown (K21)	O3b
K66	Klebsiella pneumoniae	ST380	-	-	-	-	-	-	-	-	-	-	-	-	-	-	-	-	SHV-207	-	ybt 9; ICEKp3 (truncated)	-	iuc 2 (truncated)	iro 2	rmp 2; KpVP-2	-	K2	O1ab
K7	Klebsiella quasipneumoniae subsp. similipneumoniae	ST6143	-	-	-	-	-	-	-	-	-	-	-	-	-	-	-	-	OKP-B-5^	-	-	-	-	iro 1	rmp 1; KpVP-1	-	unknown (K16)	O5
K8	Klebsiella pneumoniae	ST299	strA.v1;strB.v1	-	-	-	-	-	-	-	-	-	-	-	-	-	-	-	SHV-1	-	-	-	-	-	-	-	K7	O1ab
K82	Klebsiella pneumoniae	ST374	strA.v1;strB.v1	-	-	-	-	-	-	-	-	-	-	-	-	TEM-1D.v1^	-	-	SHV-1^	-	ybt 10; ICEKp4	-	iuc 1	iro 1	rmp 1; KpVP-1,-	rmpA2_9*	K2	O1ab
K83	Klebsiella quasipneumoniae subsp. similipneumoniae	ST3536	-	-	-	-	-	-	-	-	-	-	-	-	-	-	-	-	OKP-B-18^	-	-	-	-	iro 1	rmp 1; KpVP-1	-	unknown (K57)	O5
K84	Klebsiella pneumoniae	ST23	-	-	-	-	-	-	-	-	-	-	-	-	-	-	-	-	SHV-11^	-	ybt 1; ICEKp10	clb 2	iuc 1	iro 1	rmp 1; KpVP-1,-	rmpA2_8-60%	K1	O1ab
K85	Klebsiella variicola subsp. variicola	ST3950	-	-	-	-	-	-	-	-	-	-	-	-	-	-	-	-	LEN-16^	-	-	-	-	iro 1	rmp 1; KpVP-1	-	unknown (K16)	O5
K86	Klebsiella pneumoniae	ST35	-	-	-	-	-	-	-	-	-	-	-	-	-	-	-	-	SHV-33	-	-	-	-	iro 1	rmp 1; KpVP-1	-	unknown (KL124)	O1ab
K87	Klebsiella pneumoniae	ST307	aac(3)-IIa.v1^;aac(6')-Ib-cr.v2;strA.v1^;strB.v1	-	-	qnrB1.v2^	GyrA-83I;ParC-80I	-	-	CatB4.v1	-	sul2	tet(A).v1	-	dfrA14.v2*	OXA-1;TEM-1D.v1^	CTX-M-15	NDM-5	SHV-28^	-	-	-	-	-	-	-	unknown (KL102)	O2afg
K88	Klebsiella quasipneumoniae subsp. similipneumoniae	ST1584	-	-	-	-	-	-	-	-	-	-	-	-	-	-	-	-	OKP-B-10*	-	-	-	-	-	-	-	unknown (K56)	unknown (O12)
K89	Klebsiella pneumoniae	ST3116-2LV	-	-	-	-	-	-	-	-	-	-	tet(A).v1	-	-	TEM-1D.v1^	CTX-M-15	-	SHV-11^	-	-	-	-	-	-	-	K27	O2afg
K9	Klebsiella pneumoniae	ST375	-	-	-	-	-	-	-	-	-	-	-	-	-	-	-	-	SHV-1^	-	-	-	iuc 1	iro 1	rmp 1; KpVP-1,-	rmpA2_3-47%	K2	O1ab
K90	Klebsiella pneumoniae	ST592	-	-	-	-	GyrA-83F	-	-	-	-	-	-	-	-	-	-	-	SHV-26	-	-	-	iuc 1	iro 1	rmp 1; KpVP-1,-	rmpA2_6*-60%	unknown (K57)	unknown (O3b)
K91	Klebsiella variicola subsp. variicola	ST595-2LV	-	-	-	-	-	-	-	-	-	-	-	-	-	-	-	-	LEN-16^	-	-	-	-	iro 1	rmp 1; KpVP-1	-	unknown (K16)	O5
K92	Klebsiella variicola subsp. variicola	ST3972-2LV	-	-	-	-	-	-	-	-	-	-	-	-	-	-	-	-	LEN-9	-	-	-	iuc 1	-	-	rmpA2_8-60%	unknown (KL107)	unknown (OL103)
K93	Klebsiella pneumoniae	ST412	-	-	-	-	-	-	-	-	-	-	-	-	-	-	-	-	SHV-1	-	-	-	iuc 1	iro 1	rmp 1; KpVP-1,-	rmpA2_8*	K57	unknown (O3b)
K94	Klebsiella quasipneumoniae subsp. similipneumoniae	ST5806	aadA*;strA.v1^;strB.v1	-	-	qnrS1	-	-	-	cmlA5;floR.v1	arr-2	sul2	tet(A).v2	-	dfrA14.v2*	LAP-2;OXA-10	-	-	OKP-B-9*	-	ybt 2; ICEKp1	-	iuc 3	iro 3 (truncated)	rmp 3; ICEKp1	-	unknown (K1)	unknown (O3/O3a)
